# Supplementary material for: Displacement Reaction-Assisted Synthesis of Sub-Nanometer Pt/Bi Boost Methanol-Tolerant Fuel Cells
Source: Nanomaterials (Basel). 2022 Apr 11;12(8):1301. doi: 10.3390/nano12081301 (PMC9025715; doi:10.3390/nano12081301)
Supplement: Supplementary file 1 [file nanomaterials-12-01301-s001.zip]

Archive with 1 entries (1 files):
- nanomaterials-1657039-supplementary.pdf
